# Supplementary material for: Small but mighty: Functional landscape of the versatile geminivirus-encoded C4 protein
Source: PLoS Pathog. 2021 Oct 7;17(10):e1009915. doi: 10.1371/journal.ppat.1009915 (PMC8496806; doi:10.1371/journal.ppat.1009915)
Supplement: S1 Table — cTP, chloroplast transit peptide; myr, myristoylation; pal, palmitoylation. (XLSX) [file ppat.1009915.s001.xlsx]

## Sheet: Prediction lipid modifications
ID	Position	Peptide	Score	Cutoff	Type
Beet_curly top Iran virus NC_010417	2	******MGTCFSTSY	5864	2601	N-Myristoylation: MGXXXS/T
Beet_curly top Iran virus NC_010417	4	****MGTCFSTSYSQ	3225	1072	S-Palmitoylation: Cluster C
Bean_golden yellow mosaic virus DNA-A NC_038791	23	SSAQIKDCSTWYPQP	2414	2293	S-Palmitoylation: Cluster B
Tomato_yellow leaf curl virus NC_004005	2	******MGNHISMCL	4819	2601	N-Myristoylation: MGXXXS/T
Tomato_yellow leaf curl virus NC_004005	8	MGNHISMCLSNSKAN	4019	2293	S-Palmitoylation: Cluster B
Beet curly top virus NC_001412	2	******MGNLISTSC	6559	2601	N-Myristoylation: MGXXXS/T
Grapevine_red blotch virus JQ901105	9	ASHTYTPCSSSKNDR	2043	1072	S-Palmitoylation: Cluster C
Grapevine_red blotch virus JQ901105	46	SPEMSPTCLITSEKK	2699	2293	S-Palmitoylation: Cluster B
Apple geminivirus 1 KM386645	2	******MGSLISTCL	5067	2601	N-Myristoylation: MGXXXS/T
Apple geminivirus 1 KM386645	8	MGSLISTCLSNSKGS	4421	2293	S-Palmitoylation: Cluster B
Maize streak virus NC_001346	7	*MSQSMIGSSLTSSR	5693	5686	N-Myristoylation: Non-consensus
Maize streak virus NC_001346	21	RLVPKHTCSFNLPVI	1273	1079	S-Palmitoylation: Cluster A
Opuntia_virus 1 MN100000	2	******MGNLISMCL	5528	2601	N-Myristoylation: MGXXXS/T
Opuntia_virus 1 MN100000	8	MGNLISMCLSNSNPN	5782	2293	S-Palmitoylation: Cluster B
Tomato apical leaf curl virus MG491195	9	ILKLHMQGSVKKLIK	7017	5686	N-Myristoylation: Non-consensus
Tomato apical leaf curl virus MG491195	20	KLIKMGSCISTASSN	1665	1072	S-Palmitoylation: Cluster C
Tomato pseudo-curly top virus NC_003825	2	******MGNLISMCL	5528	2601	N-Myristoylation: MGXXXS/T
Tomato pseudo-curly top virus NC_003825	8	MGNLISMCLYNSKGN	7437	2293	S-Palmitoylation: Cluster B
Turnip_curly top virus NC_014324	2	******MGNLISMCL	5528	2601	N-Myristoylation: MGXXXS/T
Turnip_curly top virus NC_014324	8	MGNLISMCLSNSKEK	1356	1072	S-Palmitoylation: Cluster C
Polygala garcinii geminivirus 1 MG001959	2	******MGNHTSTSS	6887	2601	N-Myristoylation: MGXXXS/T

## Sheet: cTP
Name	Protein lenght	Score	cTP	CS-score	cTP-lenght
Beet_curly top Iran virus NC_010417	134	0.46	-	1149	74
Bean_golden yellow mosaic virus DNA-A NC_038791	85	0.507	Y	0.556	52
Tomato_yellow leaf curl virus NC_004005	97	0.538	Y	2482	43
Euphorbia caput-medusae latent virus CCV02661.1	121	0.421	-	0.132	77
Beet curly top virus NC_001412	85	0.51	Y	-1535	69
Grapevine_red blotch virus JQ901105	160	0.51	Y	3037	8
Apple geminivirus 1 KM386645	77	0.486	-	2619	65
Maize streak virus NC_001346	47	0.508	Y	0.580	3
Mulberry crinkle leaf virus KR131749	113	0.473	-	0.683	3
Opuntia_virus 1 MN100000	65	0.502	Y	0.943	47
Tomato apical leaf curl virus MG491195	159	0.52	Y	1276	23
Tomato pseudo-curly top virus NC_003825	85	0.514	Y	2436	54
Turnip_curly top virus NC_014324	85	0.483	-	1080	65
Polygala garcinii geminivirus 1 MG001959	97	0.576	Y	0.259	44
