# Supplementary material for: Small but mighty: Functional landscape of the versatile geminivirus-encoded C4 protein
Source: PLoS Pathog. 2021 Oct 7;17(10):e1009915. doi: 10.1371/journal.ppat.1009915 (PMC8496806; doi:10.1371/journal.ppat.1009915)
Supplement: S2 Table — (XLSX) [file ppat.1009915.s002.xlsx]

## Sheet: Sheet1
Genus	Species	Isolate	Accession number	RefSeq number	Virus abbreviation	Sequence / ID
Becurtovirus	Beet curly top Iran virus	Iran/Kerman/2005/A	EU273818	NC_010417	BCTIV/A	Predicted C4 / NA
	Exomis microphylla latent virus	2-90-C1	MG001960	NC_037065	EmLV	Predicted C4 / NA
	Spinach curly top Arizona virus	United States/Arizona/2009	HQ443515	NC_015051	SCTAV	Predicted C4 / NA
Begomovirus	Bean golden yellow mosaic virus	Dominican Republic/1987	DNA-A: L01635; DNA-B: L01636	DNA-A: NC_038791; DNA-B: NC_038790	BGYMV	C4 / NA
	Tomato yellow leaf curl virus	Spain/Almeria/Pepper/1999	AJ489258	NC_004005	TYLCV	C4 / NP_658996.1
Capulavirus	Alfalfa leaf curl virus	France/44/1E/2010	KP732474	NC_027714	ALCV	C3 / YP_009162637.1
	Euphorbia caput-medusae latent virus	South Africa/Dar10/2010	HF921459	-	EcmLV	C3 / CCV02661.1
	French bean severe leaf curl virus	India/2012	JX094280	NC_018453	FbSLSV	C3 / NA
	Plantago lanceolata latent virus	Finland/ALA13_Pl11/2013	KT214389	NC_038477	PlLV	C3 / YP_009506574.1
Curtovirus	Beet curly top virus	United States/CA/Logan/1985/California Logan	M24597	NC_001412	BCTV/CA/Logan	C4 / NA
	Horseradish curly top virus	United States/Salinas/1988	U49907	NC_002543	HCTV	C4 / NP_066186.1
	Spinach severe curly top virus	United States/Arizona/Spinach 0910/2009	GU734126	NC_014631	SpSCTV	C4 / YP_003966138.1
Grablovirus	Grapevine red blotch virus	456]17NOV2010/2010	JQ901105	-	GRBV	C3 / NA
	Prunus latent virus	PL4	MF510408	NC_043533	PrLV	C3 / YP_009666823.1
	Wild Vitis latent virus	WVV1-NY1298	MF185002	-	WvLV	C3 / AST09893.1
Maldovirus	Apple geminivirus 1	-	KM386645	-	AGV1	C4 / AJZ68901.1
	Grapevine geminivirus A	-	KX570607	-	GGV1	C4 / APP87679.1
	Juncus maritimus geminivirus 1	-	MG001958	-	JmGV1	Predicted C4 / NA
Mastrevirus	Digitaria streak virus	Vanuatu	M23022	NC_001478	DSV	Predicted C4 / NA
	Maize streak virus	South Africa/A	Y00514	NC_001346	MSV/A	Predicted C4 / NA
Mulcrilevirus	Mulberry crinkle leaf virus	-	KR131749	-	MCLV	Predicted C4 / NA
	Paper mulberry leaf curl virus 1	SWU	MN595125	-	PMLCV-1/SWU	Predicted C4 / NA
Opunvirus	Opuntia virus 1	DBG_14_1	MN100000	-	OpV1	C4 / QHU79453.1
	Opuntia virus 2	UTH_RH4	MT840912	-	OpV2	C4 / QTT61880.1
Topilevirus	Tomato apical leaf curl virus	-	MG491195	-	ToALCV	C3 / AUF71984.1
	Tomato geminivirus 1	-	MF072689	-	TGV1	C3 / NA
Topocuvirus	Tomato pseudo-curly top virus	US/Florida/1994	X84735	NC_003825	TPCTV	C4 / NP_620736.1
Turncurtovirus	Turnip curly top virus	Iran/ Zafarabad/B11/2006/A	GU456685	NC_014324	TCTV/A	C4 / YP_003778179.1
	Turnip leaf roll virus	Iran/Homayejan/Th2/Tur/12	KT388076	NC_029117	TuLCV	C4 / YP_009226628.1
Unclassified	Limeum africanum geminivirus 1	-	MG001961	-	LaGV1	Predicted C4 / NA
	Polygala garcinii geminivirus 1	-	MG001959	-	PgGV1	Predicted C4 / NA
